# Supplementary material for: Three-Year Follow-Up of the First 100 Patients Treated with the Balloon-Expandable Myval Transcatheter Aortic Valve System: A Single-Centre Experience
Source: J Clin Med. 2025 Nov 6;14(21):7883. doi: 10.3390/jcm14217883 (PMC12610459; doi:10.3390/jcm14217883)
Supplement: Supplementary file 1 [file jcm-14-07883-s001.zip]

Archive with 1 entries (1 files):
- jcm-3937194-supplementary.pdf
